# Supplementary material for: Application of Mesenchymal Stem Cell-Derived Schwann Cell-like Cells Spared Neuromuscular Junctions and Enhanced Functional Recovery After Peripheral Nerve Injury
Source: Cells. 2024 Dec 23;13(24):2137. doi: 10.3390/cells13242137 (PMC11674609; doi:10.3390/cells13242137)
Supplement: Supplementary file 1 [file cells-13-02137-s001.zip]

Archive with 1 entries (1 files):
- cells-3373039-supplementary.pdf
